# Supplementary material for: Perceived user preferences and usability evaluation of mainstream wearable devices for health monitoring
Source: PeerJ. 2018 Jul 25;6:e5350. doi: 10.7717/peerj.5350 (PMC6064199; doi:10.7717/peerj.5350)
Supplement: Supplemental Information 1 — Sheet 1: Questionnaire results. Sheet 2: The percentage of subjects who were willing to wear and buy each device (%). Sheet 3: Different equipment evaluation system score. Sheet 4: Variance analysis of scores for different systems of various devices. Sheet 5: Respondents’ functional preferences. Sheet 6: Subject’s functional preferences for health management. Sheet 7: The price of the wearable devices. Sheet 8: The coefficient in the comprehensive scoring model, Contribution rate, Weights of wearable devices. [file peerj-06-5350-s001.xlsx]

## Sheet: Sheet1
Table1：Basic conditions of trial				Table2：Heard of wearables					Sorted version
	Frequency	percentage		equipment	Frequency	percentage			equipment	frequency	percentage
equipment				Apple Watch	115	0.155			Li Ning smart running shoes	8	0.011
Apple Watch	83	21.4		Samsung Gear S	67	0.091			Microsoft Hololens	3	0.004
Samsung Gear S	36	9.3		Moto 360	28	0.038			Mi Band	210	0.284
Fitbit Surge	37	9.5		Turman watch	20	0.027			Turman watch	20	0.027
Jawbone Up3	32	8.2		360 children's bracelet	20	0.027			CODOON	15	0.02
Mi Band	122	31.4		Fitbit	44	0.059			HUAWEI TalkBand	65	0.088
HUAWEI TalkBandB2	47	12.1		Jawbone	52	0.07			others	45	0.061
Misfit Shine	31	8		Misfit	40	0.054			Samsung Gear S	67	0.091
Sex				Mi Band	210	0.284			Moto 360	28	0.038
Male	257	66.2		HUAWEI TalkBand	65	0.088			Misfit	40	0.054
Female	131	33.8		CODOON	15	0.02			Jawbone	52	0.07
Age				Google Glass	8	0.011			Google Glass	8	0.011
under 18	10	2.6		Li Ning smart running shoes	8	0.011			Fitbit	44	0.059
18~25	107	27.6		Microsoft Hololens	3	0.004			Apple Watch	115	0.155
26~30	88	22.7		others	45	0.061			360 children's bracelet	20	0.027
31~40	113	29.1
41~50	56	14.4
51~60	13	3.4
up to 60	1	0.3
Education level
Junior high school and below	3	0.8
Secondary and high school	19	4.9
College	46	11.9
Undergraduate	185	47.7
Master	98	25.3
PhD	37	9.5
Profession
IT Internet	114	29.4
financial	28	7.2
medical health	92	23.7
education	29	7.5
service industry	20	5.2
manufacturing	19	4.9
other industry	86	22.1
Monthly income
<1000	27	7
1000~2000	34	8.8
2001~4000	45	11.6
4001~7000	93	24
>7000	189	48.7

## Sheet: Sheet2
Table 2：The percentage of subjects who were willing to wear and buy each device (%).
		Apple Watch	Samsung Gear S	Fitbit Surge	Jawbone Up3	Mi Band	HUAWEI TalkBandB2	Misfit Shine
Satisfaction	very unsatisfied	3.6	2.8	2.7	0	2.5	0	0
	unsatisfied	2.4	5.6	2.7	9.4	4.9	4.3	6.5
	general	28.9	22.2	27	25	45.1	27.7	38.7
	satisfied	51.8	44.4	40.5	43.8	36.1	55.3	35.5
	very satisfied	13.3	25	27	21.9	11.5	12.8	19.4
worth buying	very unworthy	1.2	11.1	5.4	3.1	5.7	2.1	0
	unworthy	15.7	11.1	13.5	15.6	7.4	10.6	19.4
	general	34.9	33.3	32.4	28.1	36.9	29.8	29
	worthy	36.1	19.4	35.1	31.3	34.4	40.4	32.3
	very worthy	12	25	13.5	21.9	15.6	17	19.4
willingness to wear	willing	74.7	58.3	70.3	81.3	77.9	74.5	80.6
	unwilling	25.3	41.7	29.7	18.8	22.1	25.5	19.4
willingness to buy	willing	63.9	58.3	56.8	71.9	82.8	83	74.2
	unwilling	36.1	41.7	43.2	28.1	17.2	17	25.8
		3.6	2.8	2.7	0	2.5	0	0
		4.8	11.2	5.4	18.8	9.8	8.6	13
		86.7	66.6	81	75	135.3	83.1	116.1
		207.2	177.6	162	175.2	144.4	221.2	142
		66.5	125	135	109.5	57.5	64	97
	average satisfitation	3.688	3.832	3.861	3.785	3.495	3.769	3.681
		1.2	11.1	5.4	3.1	5.7	2.1	0
		31.4	22.2	27	31.2	14.8	21.2	38.8
		104.7	99.9	97.2	84.3	110.7	89.4	87
		144.4	77.6	140.4	125.2	137.6	161.6	129.2
		60	125	67.5	109.5	78	85	97
	average pay	3.417	3.358	3.375	3.533	3.468	3.593	3.52
		Apple Watch	Samsung Gear S	Fitbit Surge	Jawbone Up3	Mi Band	HUAWEI TalkBand B2	Misfit Shine
	User Satisfaction	3.688	3.832	3.861	3.785	3.495	3.769	3.681
	Willingness to Buy	3.417	3.358	3.375	3.533	3.468	3.593	3.52
		0.868524	0.971008	0.947575	0.906406	0.855183	0.72869	0.871286		Table 2 The percentage of subjects who were willing to wear and buy each device (%)
		0.938609	1.29069	1.06331	1.10671	1.03	0.970423	1.02862
		Apple Watch	Samsung Gear S	Fitbit Surge	Jawbone Up3	Mi Band	HUAWEI TalkBand B2
Willingness to wear	Willing	74.7	58.3	70.3	81.3	77.9	74.5
	Unwilling	25.3	41.7	29.7	18.8	22.1	25.5
		Apple Watch	Samsung Gear S	Fitbit Surge	Jawbone Up3	Mi Band	HUAWEI TalkBand B2
Willingness to buy	Willing	63.9	58.3	56.8	71.9	82.8	83
	Unwilling	36.1	41.7	43.2	28.1	17.2	17

## Sheet: Sheet3
Table3：Different equipment evaluation system score
		Product Design	User-Rated Accuracy	Durability	Added features	Ease of Use	total	SUS
Apple Watch	Mean	4	3.7018	3.7801	3.6536	3.6295	18.765	61.4
	Standard deviation	0.75607	0.66541	0.7043	0.71763	0.98569		14.7
Samsung Gear S	Mean	3.5903	3.6319	3.6736	3.3958	3.4931	17.7847	62.1
	Standard deviation	0.83271	0.67211	0.80138	0.82889	0.89739		19.3
Fitbit Surge	Mean	3.5676	3.7095	3.6689	3.2973	3.6554	17.8987	63.9
	Standard deviation	0.64992	0.77171	0.93366	0.9535	0.83822		22
Jawbone Up3	Mean	3.9922	3.75	3.8984	3.8281	3.6797	19.1484	65.9
	Standard deviation	0.60069	0.61566	0.69229	0.78657	0.71062		17.5
Mi band	Mean	3.7234	3.7869	3.8094	3.498	3.4365	18.2542	65.1
	Standard deviation	0.7911	0.78708	0.76267	0.78893	0.99095		14.7
HUAWEI TalkBandB2	Mean	3.8936	3.7979	3.734	3.6277	3.7766	18.8298	67.6
	Standard deviation	0.51273	0.64824	0.67648	0.72956	0.74132		16.1
Misfit Shine	Mean	3.9435	4.2581	3.8065	3.3871	3.4435	18.8387
	Standard deviation	0.83843	0.6846	0.90763	0.91706	1.06792
		4	3.7979	3.8984	3.8281	3.7766	19.1484
		3.5676	3.6319	3.6689	3.2973	3.4365	17.7847
		expected price	actual price	Percentage difference
Apple Watch	Mean	1458.72	2988	0.511807
	Standard deviation	904.492
Samsung Gear S	Mean	1296.34	2599	0.501216
	Standard deviation	1573.59
Fitbit Surge	Mean	933.13	1898	0.508361
	Standard deviation	678.107
Jawbone Up3	Mean	884.45	1099	0.195223
	Standard deviation	1128.01
Mi band	Mean	231.94	79	-1.93595
	Standard deviation	260.182
HUAWEI TalkBandB2	Mean	588.95	999	0.41046
	Standard deviation	387.566
Misfit Shine	Mean	378.82	698	0.457278
	Standard deviation	230.212
equipment	total	difference in price
Apple Watch	18.765	0.511807
Samsung Gear S	17.7847	0.501216
Fitbit Surge	17.8987	0.508361
Jawbone Up3	19.1484	0.195223
Mi band	18.2542	-1.93595
HUAWEI TalkBandB2	18.8298	0.41046
Misfit Shine	18.8387	0.457278
	Apple Watch	Samsung Gear S	Fitbit Surge	Jawbone Up3	Mi band	HUAWEI TalkBandB2	Misfit Shine
SUS	56.9286	60.5303	61.3636	65.3	62.2368	62.0833	66.3333
total	18.95	17.5758	17.5795	19.6	18.2434	16.8333	19
difference in price	0.532236	0.493267	0.475237	0.11556	-1.94937	0.574575	0.255014

## Sheet: Sheet4
table4：Variance analysis of scores for different systems of various devices
	F(6, 382)	p
product design	3.001	0.007
Durable level	2.824	0.011
Ease of use	0.431	0.858
Additional features	2.076	0.055	Generally significant
accuracy	1.132	0.343

## Sheet: Sheet5
Table 6：Respondents’ functional preferences
project	Weights		project	Weights
Daily step count	7.32945		Daily step count	7.38217
Heart health monitoring	7.21723		Heart health monitoring	7.18548
Professional sports record	7.01544		Sleep monitoring	7.08633
Sleep monitoring	7.01316		Professional sports record	7.03347
Other vital signs monitoring	6.99485		Other vital signs monitoring	7.00552
Diet record	6.44242		Diet record	6.46753
Data trend statistics	6.28571		Data trend statistics	6.24227
Smart Sports Coach	5.6715		Smart Sports Coach	5.61257
Healthy lifestyle reminder	5.42373		Healthy lifestyle reminder	5.44292
Social sharing	4.88398		Social sharing	4.88623
Communication aid	4.86256		Communication aid	4.84848
Business arrangements	4.55869		Business arrangements	4.61809
entertainment	3.45455		entertainment	3.48276
Intelligent voice assistant	3.0977		Intelligent voice assistant	3.15432
Original Edition			7.38217	7.03347	7.08633	7.18548	7.00552	6.46753	6.24227	4.88623	5.61257	5.44292	4.84848	4.61809	3.48276	3.15432
Project	Weights
Daily step count	7.32945	7.38217											4.86935	4.59799	3.44886	3.17791
Professional sports record	7.01544	7.03347
Sleep monitoring	7.01316	7.08633
Heart health monitoring	7.21723	7.18548
Other vital signs monitoring	6.99485	7.00552
Diet record	6.44242	6.46753
Data trend statistics	6.28571	6.24227
Social sharing	4.88398	4.88623
Smart Sports Coach	5.6715	5.61257
Healthy lifestyle reminder	5.42373	5.44292
Communication aid	4.86256	4.84848
Business arrangements	4.55869	4.61809
entertainment	3.45455	3.48276
Intelligent voice assistant	3.0977	3.15432

## Sheet: Sheet6
table 7：Subject's functional preferences for health management
project	Weights		project	Weights
Heart rate monitoring	4.7349		Heart rate monitoring	4.75458
Daily step count	4.45294		Daily step count	4.4377
Professional sports data record	4.18361		Professional sports data record	4.213
ECG monitoring	4.15918		ECG monitoring	4.1674
Oxygen saturation monitoring	3.91228		Oxygen saturation monitoring	3.99048
Body temperature monitoring	3.27074		Body temperature monitoring	3.21226
Blood glucose monitoring	2.91304		Blood glucose monitoring	2.92019
Healthy lifestyle reminder	2.83391		Healthy lifestyle reminder	2.80224
Original Edition			4.4377	4.213	4.75458	3.99048	4.1674	3.21226	2.92019	2.80224
project	Weights
Daily step count	4.45294	4.4377	4.45294	4.18361	4.7349	3.91228	4.15918	3.27074	2.91304	2.83391
Professional sports data record	4.18361	4.213
Heart rate monitoring	4.7349	4.75458
Oxygen saturation monitoring	3.91228	3.99048
ECG monitoring	4.15918	4.1674
Body temperature monitoring	3.27074	3.21226
Blood glucose monitoring	2.91304	2.92019
Healthy lifestyle reminder	2.83391	2.80224

## Sheet: Sheet7
product	CNET	link	Engadget	link	techradar	link	zol	link
apple watch	3.5	http://www.cnet.com/products/apple-watch/	79	https://www.engadget.com/products/apple/watch/review/	3.5	http://www.techradar.com/reviews/wearables/apple-watch-1264567/review	2.8	http://detail.zol.com.cn/GPSwatch/index241163.shtml
samsung gear s	3	http://www.cnet.com/products/samsung-gear-s/	65	https://www.engadget.com/products/samsung/gear/s/	3.5	http://www.techradar.com/reviews/wearables/samsung-gear-s-1263307/review	3.8	http://detail.zol.com.cn/GPSwatch/index387419.shtml
jawbone up3	3	http://www.cnet.com/products/jawbone-up3/	73	https://www.engadget.com/products/jawbone/up3/specs/	3.5	http://www.techradar.com/reviews/gadgets/fitbit-surge-1270574/review	2.8	http://detail.zol.com.cn/IntelligentBracelet/index391534.shtml
fitbit surge	3	http://www.cnet.com/products/fitbit-surge/	78	https://www.engadget.com/products/fitbit/surge/user-scores/	3	http://www.techradar.com/reviews/wearables/jawbone-up3-review-1297589/review	4	http://detail.zol.com.cn/IntelligentBracelet/index390618.shtml
mi band	3.5	http://www.cnet.com/products/xiaomi-mi-band/	-	https://www.engadget.com/products/xiaomi/mi/band/	-		3.8	http://detail.zol.com.cn/IntelligentBracelet/index384844.shtml
huawei B2	2.5	http://www.cnet.com/products/huawei-talkband-b2/	-		2	http://www.techradar.com/reviews/wearables/huawei-talkband-b2-1286065/review	3.7	http://detail.zol.com.cn/IntelligentBracelet/index397312.shtml
misfit shine	4.5	http://www.cnet.com/products/misfit-shine/	77	https://www.engadget.com/products/misfit-wearables/shine/	3.5	http://www.techradar.com/reviews/gadgets/misfit-shine-1217290/review	4.2	http://detail.zol.com.cn/IntelligentBracelet/index359300.shtml
								up dtae time：2018.02.11
equipment	CNET	Engadget	Techradar	ZOL	平均
Apple Watch	3.5	79	3.5	2.8	2.75
Samsung Gear S	3	65	3.5	3.8	2.71
Fitbit Surge	3	73	3.5	2.8	2.59
Jawbone Up3	3	78	3	4	2.78
MI Band	3.5	-	-	3.8	2.43333
HUAWEI TalkBandB2	2.5	-	2	3.7	2.05
Misfit Shine	4.5	77	3.5	4.2	3.21
	3.5	3.95	3.5	2.8	13.75	5	2.75
	3	3.25	3.5	3.8	13.55	5	2.71
	3	3.65	3.5	2.8	12.95	5	2.59
	3	3.9	3	4	13.9	5	2.78
	3.5	0	0	3.8	7.3	3	2.43333
	2.5	0	2	3.7	8.2	4	2.05
	4.5	3.85	3.5	4.2	16.05	5	3.21

## Sheet: Sheet8
		1	2	3	4
Loading	D1	0.844	-0.159	0.234	-0.453
	D2	0.83	-0.237	0.315	0.358
	D3	0.863	-0.148	-0.147	0.082
	D4	0.841	-0.021	-0.467	-0.005
	D5	0.603	0.79	0.102	0.031
characteristic value		3.218	0.728	0.404	0.341
Coefficients in Linear Combinations		0.470489	-0.186351	0.36815	-0.775749
		0.462685	-0.277768	0.495587	0.613064
		0.481081	-0.173459	-0.231274	0.140422
		0.468817	-0.0246124	-0.734727	-0.00856235
		0.336143	0.925894	0.160476	0.0530866
Contribution rate		64.37	14.565	8.074	6.817
The coefficient in the comprehensive scoring model	D1	0.269172
	D2	0.361498
	D3	0.293423
	D4	0.253967
	D5	0.39201
Weights	D1	0.17144
	D2	0.230243
	D3	0.186885
	D4	0.161755
	D5	0.249677
